# Supplementary material for: Expression of Adipose Tissue Extracellular Matrix-Related Genes Predicts Weight Loss after Bariatric Surgery
Source: Cells. 2023 Apr 26;12(9):1262. doi: 10.3390/cells12091262 (PMC10177079; doi:10.3390/cells12091262)
Supplement: Supplementary file 1 [file cells-12-01262-s001.zip]

Archive with 1 entries (1 files):
- cells-2247387-supplementary.pdf
